# Supplementary material for: Indolizinoquinolinedione Metal Complexes: Structural Characterization, In Vitro Antibacterial, and In Silico Studies
Source: Molecules. 2026 Jan 19;31(2):348. doi: 10.3390/molecules31020348 (PMC12843794; doi:10.3390/molecules31020348)
Supplement: Supplementary file 1 [file molecules-31-00348-s001.zip]

Archive with 1 entries (1 files):
- molecules-3917450-Supplementary.pdf
